# Supplementary material for: ENO1 Promotes OSCC Migration and Invasion by Orchestrating IL-6 Secretion from Macrophages via a Positive Feedback Loop
Source: Int J Mol Sci. 2023 Jan 1;24(1):737. doi: 10.3390/ijms24010737 (PMC9821438; doi:10.3390/ijms24010737)
Supplement: Supplementary file 1 [file ijms-24-00737-s001.zip]

Archive with 2 entries (2 files):
- Supplementary material-Figure S1 Original Images for Blots.pdf
- Supplementary material-Table S1-2.pdf
